# Supplementary material for: Experimental animal models of acute respiratory distress syndrome: one-hit and two-hit establishment application
Source: Front Immunol. 2025 Dec 11;16:1649074. doi: 10.3389/fimmu.2025.1649074 (PMC12738964; doi:10.3389/fimmu.2025.1649074)
Supplement: Supplementary file 1 [file Table1.xls]

## Sheet: Table S1
Table S1. Physiological parameters of animal models and humans
Parameter	Human	Nonhuman Primate	Pig	Goat	Sheep	Dog	Rabbit	Guinea pig	Tree shrew	Rat	Mouse
General
Lifespan (years)	79	10~30	10~15	10~15	10~15	10~15	5~12	4~5	8~12	3~5	1~4
Adult mass (kg)	50~90	4~12	150~300	55~130	55~80	7~12	2~6	0.35~0.6	0.117~0.2	0.18~0.35	0.018~0.045
Body temperature (℃)	36.5-37.0	36~39	38.5-39.2	38.5-39.7	38.3~38.9	37.5~39.2	38.5~40	38.2~38.9	39.54~39.60	38.5~39.5	37~39
Pulmonary anatomy
Lung mass (g)	480-822	26.4~79.2	1275~2550	671~1586	946~1376	65.8~112.8	8.6~18	2.36~4.02	1.06~1.27	1.422~2.765	0.1332~0.296
Distribution of lobes	Left 2	Left 2	Left 2	Left 3	Left 2	Left 3	Left 2	Left 3	Left 3	Left 1	Left 1
	Right 3	Right 4	Right 4	Right 4	Right 3	Right 4	Right 4	Right 4	Right 4	Right 4	Right 4
Lungt:body mass ratio		0.53~0.79:100	（0.8~0.9）:100	1.22:100	1.72:100	(0.70~0.94):100	(0.43~0.6):100	0.67:100	0.92:100	0.79:100	0.74:100
Haemodynamics
Blood pressure (mmHg)	120/80	120/84	130/75	120/84	120/60	136/66	110/80	100/35	157/89	98/76	111/81
Respiratory rate (breaths per min)	12~15	31~52	15~20	10~18	12~20	15~20	38~60	69~104	122.12-144.54	66~114	84~230
Heart rate (per min)	60~100	125~180	60~100	70~110	60~120	70~120	200~300	230~380	100~650	300~500	310~840
Oxygenation index (mmHg)	357~476	333~452	286~429	357~476	357~476	429~476	357~476	271~300	unreported	390~419	507~556
Ventilation (L/min)	4~10.3	0.31~1.41	37	5.7	1.5~3.5	3.3~7.4	0.08~1.14	0.1~0.38	unreported	0.005~0.0101	0.01~0.036
Post-inspiration pressure (cmH₂O)	25~35	20~30	25~35	10~20	10~20	10~15	10~15	12~15	unreported	12~15	12~15
Genetics
Length of genome (Gb)	3.1	3	2.5	2.9	2.6	2.3	2.8	2.7	2.8	2.6	2.7
Number of chromosomes (2N)	46	42	38	58	54	78	44	64	44～62，中缅树鼩62	42	40
Number of protein- coding genes	20625	21121	20854	20664	21358	19856	22793	19991	21099	22247	26354
Number of non- coding genes	22274	11989	6042	2287	4578	11898	6671	3075	3940	8440	17919

## Sheet: Table S2
Table S2. Features of animal models research
Feature	Nonhuman Primate	Pig	Goat	Sheep	Dog	Guinea pig	Rabbit	Tree shrew	Rat	Mouse
Lung size (superficial area m2/kg)	-	-	4.37	-	2.3	3.2	2.5	-	3.3	5.4
Breeding
Sexual maturity	3.5-4.5 years	5~7 months	4~6 months	7~8 months	4~8 months	28~56 days	3~6 months	3~6m	49~75 days	35~60 days
Gestation period	156-180 days	111~117 days	140~160 days	140~160 days	59~65days	65~70 days	29~36 days	41~45d	20~23 days	19~21 days
Breeding	monocyclic	all seasons	seasonal	4 month	monocyclic	all seasons	all seasons	seasonal	all seasons	all seasons
Litter size (n)	1	6~12	1~2	1~2	1~8	3~4	4~10	2~6	8~13	6~15
Handling
Standardization	Housing, feeding and hygiene management are highly standardized	Housing, feeding and hygiene management are highly standardized SPF	Housing, feeding and hygiene management are standardized	Housing, feeding and hygiene management are standardized	Housing, feeding and hygiene management are highly standardized SPF	Housing, feeding and hygiene management are highly standardized SPF	Housing, feeding and hygiene management are highly standardized SPF	Housing, feeding and hygiene management are highly standardized Local standards SPF	Housing, feeding and hygiene management are highly standardized Germ free, SPF	Housing, feeding and hygiene management are highly standardized Germ free, SPF
Commercialized reagents	Severe deficiency(+++)	Severe deficiency(+++)	Severe deficiency(+++)	Severe deficiency(+++)	Severe deficiency(+++)	Severe deficiency(+)	Systematic and comprehensive(+)	Severe deficiency(+++)	Systematic and comprehensive(++)	Systematic and comprehensive(+++)
Costs	Higher than all animals	Higher than mice and lower than large animals	Higher than small animals	Higher than small animals	Higher than small animals	Higher than mice and lower than large animals	Higher than mice and lower than large animals	Higher than mice and lower than large animals	Higher than mice and lower than large animals	Low
Other aspects
Acceptance by society	Low	High(+)	Low	High(+)	Low	High(+)	High(++)	High	High(++)	High(++)

## Sheet: Table S3
Table S3 Human and animal causes associated with ARDS
Direct lung injury insults		Indirect lung injury insults
Human causes	Animal causes	Human causes	Animal causes
Pneumonia (sever infection of lungs, such as bacterial, viral and fungal)	Pneumonia: intratracheal instillation of pathogens or LPS	Nonpulmonary sepsis (with sources that include the peritoneum, urinary tract, soft tissue and skin)	Nonpulmonary sepsis (with sources that include the peritoneum, urinary tract, soft tissue and skin)
Inhaling toxic substances e.g. smoke, gastric contents	Gastric aspirationa: intratracheal instillation of HCl	Multiple blood transfusions	Multiple blood transfusions
Near drowning	Near drowning:	Drug overdose with various agents	Haemorrhagic shock or reperfusion injury
Ventilator-induced lung injury	Pulmonary contusion	Fat embolism
	Pulmonary embolism	Acute pancreatitis
	Inhalation injury	Chronic lung disease
		Haemorrhagic shock or reperfusion injury
		Trauma
